# Supplementary material for: Co-Pyrolysis of Sewage Sludge and Wetland Biomass Waste for Biochar Production: Behaviors of Phosphorus and Heavy Metals
Source: Int J Environ Res Public Health. 2022 Feb 28;19(5):2818. doi: 10.3390/ijerph19052818 (PMC8909961; doi:10.3390/ijerph19052818)
Supplement: Supplementary file 1 [file ijerph-19-02818-s001.zip]

Archive with 1 entries (1 files):
- ijerph-1558901-supplementary.pdf
